# Supplementary material for: Caplacizumab use in immune-mediated thrombotic thrombocytopenic purpura: an international multicentre retrospective Cohort study (The Capla 1000+ project)
Source: eClinicalMedicine. 2025 Mar 30;82:103168. doi: 10.1016/j.eclinm.2025.103168 (PMC11997362; doi:10.1016/j.eclinm.2025.103168)
Supplement: Supplemental File 1 Capla 1000+ dataset [file mmc4.xlsx]

## Sheet: Raw data
Patient number	Country	Capla (1/0)	Sex_F = 1	Age at diagnosis of actual episode	Weight (kg)	First episode = 0; relapse 1=1; relapse 2=2; relapse 3=3, etc…	Date_diag_actual TTP episode (dd/mm/yyyy)	Ethnicity*	CNS involvement at diagnosis 1/0	Headache 1/0	Confusion 1/0	Seizure 1/0	Glasgow coma scale	Coma 1/0 (GCS≤8)	Focal deficiency 1/0	Mechanical ventilation 1/0	Clinical cardiac involvement 1/0*	Troponine > normal 1/0	Platelet count at diagnosis (G/L)	Hb (g/dl)	Creatinine (µmol/L)	GFR (ml/min)	LDH (x times upper N value)	French score (0-2)*	ADAMTS13 %	Anti-ADAMTS13 Abs positive = 1	Date_1st_TPE	Nb_daily_TPE to clinical response*	Corticosteroids 1/0	RTX 1/0	Date_1st_ Capla administration	Date_last_Capla administration	Clinical response 1/0*	Time from 1st TPE to_clinical response* (days)	Clinical remission 1/0*	Death before clinical remission 1/0	Alive at 3 months 1/0	Detail cause of eventual death	Date of death	Exacerbation between clinical response and 3-month post PEX 1/0*	Date of exacerbation occurrence	Refractoriness 1/0*	Date of refractoriness	Misuse of capla	Salvage therapy 1/0	Time from 1st TPE_to_ADAMTS13_≥20% (days)	Venous thromboembolic event 1/0	Relapse 1/0	Capla_related_AE 1/0
[truncated: 6 more columns]

## Sheet: dictionnary (by item)
Color codes:
General data at baseline:
Clinical data at baseline (= at diagnosis)
Treatment details
Outcome
Other outcomes
Capla-related AE
Ethnicity:
Caucasian: 1
African-West Indies: 2
Others: 3
Clinical cardiac involvement: clinical features, electrocardiographic or echocardiographic features cardiac involvement
Outcome definitions:
Clinical response: Full resolution of the neurologic manifestations (or stabilization of neurologic abnormalities in patients considered as having permanent sequels) and renal failure and sustained recovery of normal platelet count (>150 k), allowing to stop TPE.
Clinical Remission: Complete response with no further thrombocytopenia, renal failure or clinical worsening (with no TPE) for more than 30 consecutive days after TPE or caplacizumab was stopped, or if ADAMTS13 activity reaches ≥20%. At this step, the episode is considered as ended.
Exacerbation: Reappearance of clinical manifestations and/or thrombocytopenia (<150x103/mm3 for at least 2 days) within 30 d of stopping TPE or caplacizumab, that need to restart treatment
Refractoriness: Persistent thrombocytopenia (considered severe if no doubling of baseline platelet count or platelet count < 30; usually needs salvage therapy) after 5 days of standard intensive treatment, together with persistently elevated LDH levels.
Relapse: Reappearance of clinical features of iTTP (thrombocytopenia [<100x103/mm3 for at least 2 days], associated or not with organ involvement) (i.e., a new episode of iTTP) after remission had been achieved.
ADAMTS13 relapse: after a complete or partial ADAMTS13 recovery, ADAMTS13 activity decreases again to <20%
French score:
Platelet count < 30 000/mm3 = +1
Serum creatinine < 2.26 mg/dL = +1
Score = 2: predicts severe A13 deficiency in 94% of cases
Score = 1: predicts severe A13 deficiency in 70% of cases
Score = 0: predicts severe A13 deficiency in 2% of cases
*The definition of major bleeding and clinically relevant nonmajor bleeding events is adapted from the ISTH definitions PMID: 15842354
Major bleeding is defined as follows:
Misuse of caplacizumab:
0: when caplacizumab was introduced within 3 days following first PEX
1: when caplacizumab was introduced > day-3 post first PEX while no exacerbation nor refractoriness (typically, just a logistic delay for caplacizumab availability)
2: when caplacizumab was added for refractoriness or exacerbation
3: when patients experienced an exacerbation following interruption of caplacizumab, typically while ADAMTS13 activity was still depressed
